# Supplementary material for: A Physiologically Based Pharmacokinetic and Pharmacodynamic (PBPK/PD) Model of Dapagliflozin in Type 2 Diabetes Mellitus: The Effect of Dosing, Hepatorenal Impairment, and Food
Source: Pharmaceutics. 2026 Feb 26;18(3):287. doi: 10.3390/pharmaceutics18030287 (PMC13028959; doi:10.3390/pharmaceutics18030287)
Supplement: Supplementary file 1 [file pharmaceutics-18-00287-s001.zip]

Archive with 51 entries (49 files):
- pharmaceutics-4014872-supplementary.tex
- Definitions/
- Definitions/journalnames.tex
- Definitions/logo-mdpi-eps-converted-to.pdf
- Definitions/logo-mdpi.eps
- Definitions/logo-orcid.pdf
- Definitions/logo-updates-eps-converted-to.pdf
- Definitions/logo-updates.eps
- Definitions/mdpi.bst
- Definitions/mdpi.cls
- Definitions/mdpi_apacite.bst
- Definitions/mdpi_apacite.sty
- Definitions/mdpi_chicago.bst
- Definitions/pharmaceutics-logo-eps-converted-to.pdf
- Definitions/pharmaceutics-logo.eps
- Definitions/pharmaceutics-logo.png
- Figures/
- Figures/Fig01_dapagliflozin_model.png
- Figures/Fig02_dose_dependency_1.png
- Figures/Fig03_dose_dependency_2.png
- Figures/Fig04_renal_impairment.png
- Figures/Fig05_hepatic_impairment.png
- Figures/Fig06_food_effect.png
- Figures/FigS01_dapagliflozin_prisma_diagram.png
- Figures/FigS02_intestine_model.png
- Figures/FigS03_liver_model.png
- Figures/FigS04_kidney_model.png
- Figures/FigS05_fitting.png
- Figures/FigS06_Boulton2013_Fig1.png
- Figures/FigS07_Cho2021_Fig6.png
- Figures/FigS08_FDAMB102006_Tab11.png
- Figures/FigS09_Hwang2022a_Fig2.png
- Figures/FigS10_Imamura2013_Fig2.png
- Figures/FigS11_Jang2020_Fig2.png
- Figures/FigS12_Kasichayanula2011c_Fig3.png
- Figures/FigS13_Kasichayanula2012_Fig2.png
- Figures/FigS14_Kasichayanula2013a_Fig1.png
- Figures/FigS15_Khomitskaya2018_Fig2.png
- Figures/FigS16_Kim2023_Fig2_S2.png
- Figures/FigS17_Kim2023a_Fig2.png
- Figures/FigS18_Obermeier2010_Fig6.png
- Figures/FigS19_Sha2015.png
- Figures/FigS20_vanderAartvanderBeek2020_Fig3.png
- Figures/FigS21_glucose_dependency.png
- Figures/FigS22_local_sensitivity.png
- pharmaceutics-4014872-supplementary.aux
- pharmaceutics-4014872-supplementary.log
- pharmaceutics-4014872-supplementary.out
- pharmaceutics-4014872-supplementary.pdf
- pharmaceutics-4014872-supplementary.synctex.gz
- pharmaceutics-4014872-supplementary.toc
