# Supplementary material for: A Physiologically Based Pharmacokinetic and Pharmacodynamic (PBPK/PD) Model of Dapagliflozin in Type 2 Diabetes Mellitus: The Effect of Dosing, Hepatorenal Impairment, and Food
Source: Pharmaceutics. 2026 Feb 26;18(3):287. doi: 10.3390/pharmaceutics18030287 (PMC13028959; doi:10.3390/pharmaceutics18030287)
Supplement: Supplementary file 1 [file pharmaceutics-18-00287-s001.zip › pharmaceutics-4014872-supplementary.tex]

\documentclass[pharmaceutics,article,accept,pdftex,moreauthors]{Definitions/mdpi}
%\documentclass[preprints,supfile,accept,pdftex,moreauthors]{Definitions/mdpi} 


%=================================================================
% MDPI internal commands - do not modify
\firstpage{1} 
\makeatletter 
\setcounter{page}{\@firstpage} 
\makeatother
\pubvolume{1}
\issuenum{1}
\articlenumber{0}
\pubyear{2026}
\copyrightyear{2026}
\externaleditor{Antonello Di Paolo} % More than 1 editor, please add `` and '' before the last editor name
\datereceived{13 November 2025} 
\daterevised{21 December 2025} % Comment out if no revised date
\dateaccepted{18 February 2026} 
\datepublished{24 February 2026} 
%\datecorrected{} % For corrected papers: "Corrected: XXX" date in the original paper.
%\dateretracted{} % For retracted papers: "Retracted: XXX" date in the original paper.
%\hreflink{https://doi.org/} % If needed use \linebreak
%\doinum{}
%\pdfoutput=1 % Uncommented for upload to arXiv.org
%\CorrStatement{yes}  % For updates
%\longauthorlist{yes} % For many authors that exceed the left citation part

%=================================================================
% Add packages and commands here. The following packages are loaded in our class file: fontenc, inputenc, calc, indentfirst, fancyhdr, graphicx, epstopdf, lastpage, ifthen, float, amsmath, amssymb, lineno, setspace, enumitem, mathpazo, booktabs, titlesec, etoolbox, tabto, xcolor, colortbl, soul, multirow, microtype, tikz, totcount, changepage, attrib, upgreek, array, tabularx, pbox, ragged2e, tocloft, marginnote, marginfix, enotez, amsthm, natbib, hyperref, cleveref, scrextend, url, geometry, newfloat, caption, draftwatermark, seqsplit
% cleveref: load \crefname definitions after \begin{document}

% Renumbering Commands
\renewcommand{\thesection}{S\arabic{section}}
\renewcommand{\thesubsection}{\thesection.\arabic{subsection}}
\renewcommand{\thesubsubsection}{\thesubsection.\arabic{subsubsection}}
\renewcommand{\thefigure}{S\arabic{figure}}
\renewcommand{\thetable}{S\arabic{table}}
\renewcommand{\theequation}{S\arabic{equation}}

\usepackage{placeins}
\usepackage[inkscapelatex=false]{svg}
\usepackage{subcaption}
\usepackage{graphicx}
\usepackage{svg}
\usepackage{threeparttable}
%\usepackage{lscape}

%=================================================================
% Please use the following mathematics environments: Theorem, Lemma, Corollary, Proposition, Characterization, Property, Problem, Example, ExamplesandDefinitions, Hypothesis, Remark, Definition, Notation, Assumption
%% For proofs, please use the proof environment (the amsthm package is loaded by the MDPI class).

%=================================================================
% Full title of the paper (Capitalized)
\Title{A Physiologically Based Pharmacokinetic and Pharmacodynamic (PBPK/PD) Model of Dapagliflozin in Type 2 Diabetes Mellitus: The Effect of Dosing, Hepatorenal Impairment, and Food}

% MDPI internal command: Title for citation in the left column
%\TitleCitation{PBPK/PD Model of Dapagliflozin}

% Author Orchid ID: enter ID or remove command
\newcommand{\orcidauthorA}{0009-0006-4892-3279} % Add \orcidA{} behind the author's name
\newcommand{\orcidauthorB}{0009-0005-7959-3164} % Add \orcidB{} behind the author's name
\newcommand{\orcidauthorC}{0000-0003-1725-179X} % Add \orcidC{} behind the author's name

% Authors, for the paper (add full first names)
\Author{Nike %MDPI: Please carefully check the accuracy of names and affiliations. MK: checked
 Nemitz $^{1}$\orcidA{}, Michelle Elias $^{1}$\orcidB{} and Matthias König $^{1,2,}$*\orcidC{}}

%\longauthorlist{yes}

% MDPI internal command: Authors, for metadata in PDF
\AuthorNames{Nike Nemitz, Michelle Elias and Matthias König}

% MDPI internal command: Authors, for citation in the left column, only choose below one of them according to the journal style
% If this is a Chicago style journal 
% (arts, genealogy, histories, humanities, jintelligence, laws, literature, religions, risks, socsci): 
% Lastname, Firstname, Firstname Lastname, and Firstname Lastname.

% If this is a APA style journal 
% (admsci, behavsci, businesses, econometrics, economies, education, ejihpe, games, humans, ijfs, journalmedia, jrfm, languages, psycholint, publications, tourismhosp, youth): 
% Lastname, F., Lastname, F., \& Lastname, F.

% If this is a ACS style journal (Except for the above Chicago and APA journals, all others are in the ACS format): 
% Lastname, F.; Lastname, F.; Lastname, F.
%\isAPAStyle{%
%       \AuthorCitation{Nemitz, N., Elias, M., \& König, M.}
%         }{%
%        \isChicagoStyle{%
%        \AuthorCitation{Nike Nemitz, Michelle Elias, and Matthias König.}
%        }{
%        \AuthorCitation{Nemitz, N.; Elias, M.; König, M.}
%        }
%}

% Affiliations / Addresses (Add [1] after \address if there is only one affiliation.)
\address{%
$^{1}$ \quad Faculty of Life Science, Institute for Biology, Systems Medicine of the Liver, Humboldt-Universität zu Berlin, \textls[-15]{Unter den Linden 6, 10099 Berlin, Germany; nike.philine.elise@gmail.com (N.N.); eliasmic@hu-berlin.de (M.E.)} %MDPI: We added these email addresses here according to those submitted online at susy.mdpi.com. Please confirm. MK: checked
 \\
$^{2}$ \quad Institute of Structural Mechanics and Dynamics in Aerospace Engineering, University of Stuttgart, Pfaffenwaldring 27, 70569 Stuttgart, Germany}

% Contact information of the corresponding authors
\corres{Correspondence: koenigmx@hu-berlin.de}

%%%%%%%%%%%%%%%%%%%%%%%%%%%%%%%%%%%%%%%%%%
\begin{document}

{\small \tableofcontents}

% %%%%%%%%%%%%%%%%%%%%%%%%%%%%%%%%%%%%%%%%%%
\FloatBarrier

\startlandscape


\begin{adjustwidth}{+\extralength}{0cm}
%\centering %% If there is a figure in wide page, please release command \centering, for Table, ``\textwidth" should be ``\fulllength"
\section{Published Dapagliflozin Models (Tab.~\ref{tab:computational_models_overview})}
\end{adjustwidth}


\begin{table}[H]
\centering
\tabcolsep=3pt
\renewcommand{\arraystretch}{1.3}
\tiny
\begin{threeparttable} 


\begin{adjustwidth}{+\extralength}{0cm}
%\centering %% If there is a figure in wide page, please release command \centering, for Table, ``\textwidth" should be ``\fulllength"
\caption{\scriptsize{\textbf{Summary of published computational models for dapagliflozin.} 
Overview of published computational models including model type, software/platform, 
reproducibility criteria (open software, open model, open code, open data, 
reproducibility, FAIR, longterm storage), resources, clinical data sources, and model scope.}}
\end{adjustwidth}
\label{tab:computational_models_overview}

\begin{tabularx}{\linewidth}{
    >{\raggedright\arraybackslash}p{1.6cm}  % Study
    >{\centering\arraybackslash}p{0.8cm}    % PubMed ID
    >{\raggedright\arraybackslash}p{1.0cm}  % Model Type
    >{\raggedright\arraybackslash}p{1.6cm}  % Platform/Software
    >{\centering\arraybackslash}p{0.8cm}    % Open Software
    >{\centering\arraybackslash}p{0.8cm}    % Open Model
    >{\centering\arraybackslash}p{0.8cm}    % Open Code
    >{\centering\arraybackslash}p{0.8cm}    % Open Data
    >{\centering\arraybackslash}p{0.8cm}    % Reproducibility
    >{\centering\arraybackslash}p{0.8cm}    % FAIR
    >{\centering\arraybackslash}p{0.8cm}    % Longterm Storage
    >{\centering\arraybackslash}p{2.3cm}    % Resources
    >{\centering\arraybackslash}p{0.7cm}    % Studies
    >{\raggedright\arraybackslash}p{3.0cm}  % Clinical Data Used
    >{\raggedright\arraybackslash}p{5.0cm}  % Scope
}
\toprule
\textbf{Study} & \textbf{PubMed ID} & \textbf{Model Type} & \textbf{Platform/Software} & \textbf{Open Software} & \textbf{Open Model} & \textbf{Open Code} & \textbf{Open Data} & \textbf{Reproduci\-bility} & \textbf{FAIR} & \textbf{Longterm Storage} & \textbf{Resources} & \textbf{Studies} & \textbf{Clinical Data Used} & \textbf{Scope} \\
\midrule
Balazki2018 \cite{Balazki2018} & \href{https://pubmed.ncbi.nlm.nih.gov/30270578/}{30270578} & QSP + PBPK/PD & PK-Sim, MoBi, OSPS, R & \cellcolor{green!20}Yes & \cellcolor{green!20}Yes & \cellcolor{green!20}Yes & \cellcolor{green!20}Yes & \cellcolor{red!20}No & \cellcolor{red!20}No & \cellcolor{red!20}No & \href{https://github.com/Open-Systems-Pharmacology/SGLT2i-hyperfiltration-model}{GitHub repository}, Model, Data, Code in supplement; GPL-2.0 license & 7 & 7 clinical studies; digitized literature data & Renal hyperfiltration, tubuloglomerular feedback, glucose-sodium reabsorption, SGLT2 inhibition effects on GFR \\
\addlinespace[1pt]
Busse2019 \cite{Busse2019} & \href{https://pubmed.ncbi.nlm.nih.gov/31077437/}{31077437} & PopPK + PK/PD & NONMEM, PsN, R & \cellcolor{red!20}No & \cellcolor{red!20}No & \cellcolor{red!20}No & \cellcolor{red!20}No & \cellcolor{red!20}No & \cellcolor{red!20}No & \cellcolor{red!20}No & - & 2 & 2 clinical studies (T1DM adolescents + adults; PK + UGE ER); clinical studies referenced & Pharmacokinetics, exposure-urinary glucose excretion relationship, body weight and eGFR effects in Type 1 diabetes (adolescents vs adults) \\
\addlinespace[1pt]
Callegari2021 \cite{Callegari2021} & \href{https://pubmed.ncbi.nlm.nih.gov/33314761/}{33314761} & PBPK & Simcyp & \cellcolor{red!20}No & \cellcolor{red!20}No & \cellcolor{red!20}No & \cellcolor{red!20}No & \cellcolor{red!20}No & \cellcolor{red!20}No & \cellcolor{red!20}No & - & 1 & 1 clinical DDI study (ertugliflozin + mefenamic acid), literature PK for dapagliflozin; & PBPK modeling (ertugliflozin), UGT-mediated drug-drug interaction prediction with mefenamic acid, absorption and metabolism pathways \\
\addlinespace[1pt]
Guo2025 \cite{Guo2025} & \href{https://pubmed.ncbi.nlm.nih.gov/40230691/}{40230691} & PBPK/PD & PK-Sim, MoBi, OriginLab & \cellcolor{green!20}Yes & \cellcolor{red!20}No & \cellcolor{red!20}No & \cellcolor{red!20}No & \cellcolor{red!20}No & \cellcolor{red!20}No & \cellcolor{red!20}No & - & 25 & ~25 clinical PK/PD studies & PBPK/PD modeling of four SGLT2 inhibitors (dapagliflozin, canagliflozin, empagliflozin, ipragliflozin), enal tubule structure, renal glucose reabsorption, urinary glucose excretion, dose optimization in T2DM with renal insufficiency \\
\addlinespace[1pt]
Jo2021 \cite{Jo2021} & \href{https://pubmed.ncbi.nlm.nih.gov/33439535/}{33439535} & PBPK & Simcyp & \cellcolor{red!20}No & \cellcolor{red!20}No & \cellcolor{red!20}No & \cellcolor{red!20}No & \cellcolor{red!20}No & \cellcolor{red!20}No & \cellcolor{red!20}No & - & 7 & 7 clinical studies; trials registered on ClinicalTrials.gov & PBPK model incorporating UGT1A9 ontogeny for pediatric dose selection, DDIs with rifampin/mefenamic acid, hepatic/renal impairment predictions \\
\addlinespace[1pt]
Maurer2011 \cite{Maurer2011} & \href{https://pubmed.ncbi.nlm.nih.gov/21870203/}{21870203} & PK/PD & NONMEM & \cellcolor{red!20}No & \cellcolor{red!20}No & \cellcolor{red!20}No & \cellcolor{red!20}No & \cellcolor{red!20}No & \cellcolor{red!20}No & \cellcolor{red!20}No & - & 1 & 1 published study: Komoroski et al. 2009; digitized literature data; data not shared & Biologically-based PK/PD model of UGE, rat-to-human translational pharmacology \\
\addlinespace[1pt]
Mori2016 \cite{Mori2016} & \href{https://pubmed.ncbi.nlm.nih.gov/27604638/}{27604638} & PBPK/PD & Simcyp, simBio & \cellcolor{red!20}No & \cellcolor{red!20}No & \cellcolor{red!20}No & \cellcolor{red!20}No & \cellcolor{red!20}No & \cellcolor{red!20}No & \cellcolor{red!20}No & - & 14 & 14 studies total: 8 canagliflozin studies, 6 dapagliflozin studies; clinical studies referenced & PBPK/PD model predicting canagliflozin and dapagliflozin concentrations in intestinal lumen and renal proximal tubules, SGLT1/2 inhibition ratios, urinary glucose excretion validation \\
\addlinespace[1pt]
Shah2021 \cite{Shah2021} & \href{https://pubmed.ncbi.nlm.nih.gov/33368935/}{33368935} & QSP PK/PD & Monolix, R & \cellcolor{red!20}No & \cellcolor{red!20}No & \cellcolor{red!20}No & \cellcolor{red!20}No & \cellcolor{red!20}No & \cellcolor{red!20}No & \cellcolor{red!20}No & - & 5 & 5 studies total (1 phase IIa + 4 phase III), trials registered on ClinicalTrials.gov & Quantitative systems pharmacology (QSP) model integrating dapagliflozin PK, glucose-insulin homeostasis, renal glucose reabsorption, and HbA1c formation to predict treatment effect in T2DM patients \\
\addlinespace[1pt]
Shahidehpour2024 \cite{Shahidehpour2024} & \href{https://pubmed.ncbi.nlm.nih.gov/39160349/}{39160349} & Mechanistic PK & Python & \cellcolor{green!20}Yes & \cellcolor{red!20}No & \cellcolor{red!20}No & \cellcolor{red!20}No & \cellcolor{red!20}No & \cellcolor{red!20}No & \cellcolor{red!20}No & - & - & Secondary literature values (number of studies not specified) & Methodology for estimating drug clearance in chronic kidney disease (CKD) using probability density functions from secondary data, mechanistic models, and PK first principles applied to metformin and dapagliflozin PK modeling and dose adjustment \\
\addlinespace[1pt]
Sokolov2019 \cite{Sokolov2019} & \href{https://pubmed.ncbi.nlm.nih.gov/30456904/}{30456904} & PK/PD & NONMEM, R & \cellcolor{red!20}No & \cellcolor{red!20}No & \cellcolor{red!20}No & \cellcolor{red!20}No & \cellcolor{red!20}No & \cellcolor{red!20}No & \cellcolor{red!20}No & - & 2 & 2 clinical studies (not publicly available) & Exposure-response modeling of dapagliflozin PK and 24h-UGE in T1DM patients, comparing Japanese vs non-Japanese populations with covariate effects (eGFR, SMBG, insulin dose) \\
\addlinespace[1pt]
vanderAart\-vanderBeek2021 \cite{vanderAartvanderBeek2021} & \href{https://pubmed.ncbi.nlm.nih.gov/33587286/}{33587286} & PopPK & NONMEM, R & \cellcolor{red!20}No & \cellcolor{red!20}No & \cellcolor{red!20}No & \cellcolor{red!20}No & \cellcolor{red!20}No & \cellcolor{red!20}No & \cellcolor{red!20}No & - & 1 & 1 clinical trial & Population PK modeling in non-diabetic CKD patients and linking exposure to changes in kidney risk markers \\
\addlinespace[1pt]
VanDerWalt2013 \cite{VanDerWalt2013} & \href{https://pubmed.ncbi.nlm.nih.gov/23887724/}{23887724} & PopPK & NONMEM, R & \cellcolor{red!20}No & \cellcolor{green!20}Yes & \cellcolor{green!20}Yes & \cellcolor{red!20}No & \cellcolor{red!20}No & \cellcolor{red!20}No & \cellcolor{red!20}No & NONMEM code in supplement & 3 & 3 clinical studies & Population PK model for dapagliflozin and its inactive metabolite D3OG, quantifying renal vs hepatic contributions to UGT1A9-mediated metabolism in subjects with renal/hepatic impairment \\
\addlinespace[1pt]
Yao2023 \cite{Yao2023} & \href{https://pubmed.ncbi.nlm.nih.gov/36890732/}{36890732} & Meta-analytic PK/PD & NONMEM, R & \cellcolor{red!20}No & \cellcolor{red!20}No & \cellcolor{red!20}No & \cellcolor{red!20}No & \cellcolor{red!20}No & \cellcolor{red!20}No & \cellcolor{red!20}No & - & 80 & 80 papers across 3 drugs; digitized literature data; data not shared & Study-level meta-analysis of PK/PD relationships across SGLT2 inhibitors \\
\addlinespace[1pt]
\midrule
Nemitz2025 & - & PBPK/PD & SBML, Python & \cellcolor{green!20}Yes & \cellcolor{green!20}Yes & \cellcolor{green!20}Yes & \cellcolor{green!20}Yes & \cellcolor{green!20}Yes & \cellcolor{green!20}Yes & \cellcolor{green!20}Yes & Model, Data, Code in \href{https://github.com/matthiaskoenig/dapagliflozin-model}{GitHub repository}; CI/CD workflow for reproducibility; long-term storage on \href{https://doi.org/10.5281/zenodo.18011516}{Zenodo}; Licensed under MIT and CC-BY & 28 & 28 clinical studies; digitized literature data & Whole-body mechanistic PBPK/PD model of dapagliflozin linking ADME to SGLT2-mediated urinary glucose excretion and renal threshold for glucose, capturing dose dependency, renal and hepatic impairment, and food effects, implemented in SBML with full FAIR compliance \\
\addlinespace[1pt]
\bottomrule
\end{tabularx}
\end{threeparttable} 
\end{table}
\finishlandscape

\FloatBarrier

\section{Prisma Workflow (Fig.~\ref{fig:prisma_workflow})}
\begin{figure}[H]
    \centering
    \includegraphics[width=0.7\linewidth]{Figures/FigS01_dapagliflozin_prisma_diagram.png}
    \caption{\textbf{PRISMA flow diagram.} Overview of the literature search and data selection process used to establish the dapagliflozin dataset in this work. Studies were identified through PubMed, PKPDAI, and manual searches. Application of the predefined eligibility criteria resulted in 28 included studies. The complete Zotero literature library is publicly available at \href{https://www.zotero.org/groups/6355063/dapagliflozin-model/library}{https://www.zotero.org/groups/6355063/dapagliflozin-model/library}.}
    \label{fig:prisma_workflow}
\end{figure}

\FloatBarrier

\section{Submodel Visualizations (Fig.~\ref{fig:intestine}--\ref{fig:kidney})}

\FloatBarrier

\begin{figure}[H]
    \centering
    \includegraphics[width=0.7\linewidth]{Figures/FigS02_intestine_model.png}
    \caption{\textbf{SBML graph of the intestine model of dapagliflozin.} After oral administration, dapagliflozin is dissolved in the stomach and enters the intestine. A large fraction of the dose (84\%) is absorbed and enters the plasma, the remainder (16\%) is excreted in the feces. Food intake can change the absorption rate in the model.}
    \label{fig:intestine}
\end{figure}

\begin{figure}[H]
    \centering
    \includegraphics[width=0.7\linewidth]{Figures/FigS03_liver_model.png}
    \caption{\textbf{SBML graph of the liver model of dapagliflozin.} Dapagliflozin in the plasma of the liver is imported into hepatic tissue via organic anion transporter 3 (OAT3). Within the liver, it undergoes conversion to D3G via UGT1A9. The resulting D3G is then exported into plasma.}
    \label{fig:liver}
\end{figure}


\begin{figure}[H]
    \centering
    \includegraphics[width=0.7\linewidth]{Figures/FigS04_kidney_model.png}
    \caption{\textbf{SBML graph of the kidney model of dapagliflozin.} Plasma glucose is filtered in the kidney and partly reabsorbed, with the remaining fraction excreted into the urine. Dapagliflozin is imported into renal tissue, where a portion is excreted unchanged into the urine. In the kidney, dapagliflozin is also metabolized to D3G via UGT1A9. D3G in plasma is imported into renal tissue and subsequently excreted in the urine.}
    \label{fig:kidney}
\end{figure}

\FloatBarrier

\section{Model Equations}\label{sec:model_equations}

The complete model, including simulation scripts and documentation, is available in SBML format under a CC-BY 4.0 license via GitHub (\url{https://github.com/matthiaskoenig/dapagliflozin-model}
) and archived on Zenodo (model version \href{https://doi.org/10.5281/zenodo.18011516}{0.9.8})~\cite{dapagliflozin-model-v0.9.8}.

\subsection{Intestine Model}\label{subsec:intestine_model}

The dissolution process, which determines how quickly the drug enters the intestine, is described via:
\begin{equation*}
\text{dissolution}_{\text{dap}} = \frac{Ka_{\text{dis,dap}}}{60~\frac{min}{hr}} \cdot \frac{\text{PODOSE}_{\text{dap}}}{M_r^{\text{dap}}}
\end{equation*}

Once dissolved, the drug is absorbed from the gut lumen at a rate determined by the absorption scaling factor $f_{\text{absorption}}$ (modified by food), the absorption rate constant DAPABS\textsubscript{k}, the intestinal volume V{\textsubscript{gu}, and the local drug concentration dap:

\begin{equation*}
\text{DAPABS} = f_{\text{absorption}} \cdot \text{DAPABS}_k \cdot V_{\text{gu}} \cdot \text{dap}_{\text{lumen}} \quad \text{[mmol/min]}
\end{equation*}

Only a fraction of the drug $F_{\text{dap,abs}}$ is absorbed and reaches the portal vein:

\begin{equation*}
\text{absorption} = F_{\text{dap,abs}} \cdot \text{absorption} 
\end{equation*}

The remainder is excreted via the feces:

\begin{equation*} 
\text{DAPABS} = (1 - F_{\text{dap,abs}}) \cdot \text{absorption} 
\end{equation*} 

The resulting differential equations are:

\begin{equation*}
\frac{d\, \text{PODOSE}_{\text{dap}}}{dt} = -\text{dissolution}_{\text{dap}} \cdot M_r^{\text{dap}}
\end{equation*}

\begin{equation*}
\frac{d\, \text{dap}_{\text{ext}}}{dt} = \frac{\text{DAPABS}}{V_{\text{ext}}}
\end{equation*}

\begin{equation*}
\frac{d\, \text{dap}_{\text{feces}}}{dt} = \text{DAPEXC}
\end{equation*}

\begin{equation*}
\frac{d\, \text{dap}_{\text{lumen}}}{dt} = -\frac{\text{DAPABS}}{V_{\text{lumen}}} - \frac{\text{DAPEXC}}{V_{\text{lumen}}} + \frac{\text{dissolution}_{\text{dap}}}{V_{\text{lumen}}}
\end{equation*}


\subsection{Liver Model} \label{subsec:liver_model}

Dapagliflozin is taken up into the liver (DAPIM) via transport proteins, possibly OAT3, and represented by reversible Michaelis–Menten kinetics with $K_m = 33,\mu$M~\cite{FDA2013}.

\begin{equation*}
\text{DAPIM} = \frac{\text{DAPIM}_{\text{Vmax}}}{\text{DAPIM}_{\text{Km,dap}}} \cdot V_{\text{li}} \cdot \frac{ \text{dap}_{\text{ext}} - \text{dap} }{1 + \frac{\text{dap}_{\text{ext}}}{\text{DAPIM}_{\text{Km,dap}}} + \frac{\text{dap}}{\text{DAPIM}_{\text{Km,dap}}}}
\end{equation*}

The conversion of dapagliflozin to dapagliflozin-3-O-glucuronide is catalyzed by uridine diphosphate glucuronosyltransferase 1A9 (UGT1A9) and modeled as irreversible Michaelis–Menten kinetics.

\begin{equation*}
\text{DAP2D3G} = f_{\text{ugt1a9}} \cdot \text{DAP2D3G}_{\text{Vmax}} \cdot V_{\text{li}} \cdot \frac{\text{dap}}{\text{dap} + \text{DAP2D3G}_{\text{Km,dap}}}
\end{equation*}

After conversion to dapagliflozin-3-O-glucuronide, the metabolite is exported, possibly via OAT3 ($K_m = 115,\mu$M~\cite{FDA2013}), and modeled as reversible Michaelis–Menten kinetics.

\begin{equation*}
\text{D3GEX} = \frac{\text{D3GEX}_{\text{Vmax}}}{\text{D3GEX}_{\text{Km,d3g}}} \cdot V_{\text{li}} \cdot \frac{ \text{d3g} - \text{d3g}_{\text{ext}} }{ 1 + \frac{ \text{d3g} }{ \text{D3GEX}_{\text{Km,d3g}} } + \frac{ \text{d3g}_{\text{ext}} }{ \text{D3GEX}_{\text{Km,d3g}} } }
\end{equation*}

The resulting differential equations are:

\begin{equation*}
\frac{d\, \text{d3g}}{dt} = \frac{\text{DAP2D3G}}{V_{\text{li}}} - \frac{\text{D3GEX}}{V_{\text{li}}}
\end{equation*}

\begin{equation*}
\frac{d\, \text{d3g}_{\text{ext}}}{dt} = \frac{\text{D3GEX}}{V_{\text{ext}}}
\end{equation*}

\begin{equation*}
\frac{d\, \text{dap}}{dt} = \frac{\text{DAPIM}}{V_{\text{li}}} - \frac{\text{DAP2D3G}}{V_{\text{li}}}
\end{equation*}

\begin{equation*}
\frac{d\, \text{dap}_{\text{ext}}}{dt} = -\frac{\text{DAPIM}}{V_{\text{ext}}}
\end{equation*}


\subsection{Kidney Model} \label{subsec:kidney_model}
Dapagliflozin enters renal tissue (DAPIM), where a fraction is excreted unchanged (DAPEX) and the remainder metabolized to dapagliflozin-3-O-glucuronide, which is subsequently excreted in urine (D3GEX). Renal uptake was modeled as carrier-mediated transport, described by reversible Michaelis–Menten kinetics:

\begin{equation*}
\text{DAPIM} = \frac{\text{DAPIM}_{\text{Vmax}}}{\text{DAPIM}_{\text{Km,dap}}} \cdot V_{\text{ki}} \cdot \frac{ \text{dap}_{\text{ext}} - \text{dap} }{1 + \frac{\text{dap}_{\text{ext}}}{\text{DAPIM}_{\text{Km,dap}}} + \frac{\text{dap}}{\text{DAPIM}_{\text{Km,dap}}}}
\end{equation*}

Similarly, the import of its primary metabolite, dapagliflozin-3-O-glucuronide, into kidney cells is described by the equation:

\begin{equation*}
\text{D3GIM} = \frac{\text{D3GIM}_{\text{Vmax}}}{\text{D3GIM}_{\text{Km,d3g}}} \cdot V_{\text{ki}} \cdot \frac{ \text{d3g}_{\text{ext}} - \text{d3g}}{1 + \frac{\text{d3g}_{\text{ext}}}{\text{D3GIM}_{\text{Km,d3g}}} + \frac{\text{d3g}}{\text{D3GIM}_{\text{Km,d3g}}}}
\end{equation*}

Within the kidney, dapagliflozin is metabolized to dapagliflozin-3-O-glucuronide by UGT1A9 (process DAP2D3G), modeled as irreversible Michaelis–Menten kinetics:

\begin{equation*}
\text{DAP2D3G} = f_{\text{ugt1a9}} \cdot \text{DAP2D3G}_{\text{Vmax}} \cdot V_{\text{ki}} \cdot \frac{\text{dap}}{\text{dap} + \text{DAP2D3G}_{\text{Km,dap}}}
\end{equation*}

The transport of dapagliflozin and dapagliflozin-3-O-glucuronide were assumed to be fast compared to the metabolic conversion.

Both dapagliflozin and dapagliflozin-3-O-glucuronide are excreted via the kidney in the urine. Their renal excretion rates are given by:
 
\begin{equation*}
\text{DAPEX} = f_{\text{renal function}} \cdot \text{D3GEX}_k \cdot V_{\text{ki}} \cdot \text{d3g}_{\text{ext}}
\end{equation*}

\begin{equation*}
\text{D3GEX} = f_{\text{renal function}} \cdot \text{DAPEX}_k \cdot V_{\text{ki}} \cdot \text{dap}_{\text{ext}}
\end{equation*}

The parameter f\textsubscript{renal\_function} was introduced as a scaling factor for renal function. 

Kidney volume V\textsubscript{ki} was set to 0.44\% of bodyweight to scale concentration-dependent processes such as renal transport and metabolism, ensuring physiological relevance.

The resulting differential equations are: 
\begin{equation*}
\frac{d\, \text{d3g}}{dt} = \frac{\text{D3GIM}}{V_{\text{ki}}} + \frac{\text{DAP2D3G}}{V_{\text{ki}}}
\end{equation*}

\begin{equation*}
\frac{d\, \text{d3g}_{\text{ext}}}{dt} = -\frac{\text{D3GIM}}{V_{\text{ext}}} - \frac{\text{D3GEX}}{V_{\text{ext}}}
\end{equation*}

\begin{equation*}
\frac{d\, \text{d3g}_{\text{urine}}}{dt} = \text{D3GEX}
\end{equation*}

\begin{equation*}
\frac{d\, \text{dap}}{dt} = \frac{\text{DAPIM}}{V_{\text{ki}}} - \frac{\text{DAP2D3G}}{V_{\text{ki}}}
\end{equation*}

\begin{equation*}
\frac{d\, \text{dap}_{\text{ext}}}{dt} = -\frac{\text{DAPIM}}{V_{\text{ext}}} - \frac{\text{DAPEX}}{V_{\text{ext}}}
\end{equation*}

\begin{equation*}
\frac{d\, \text{dap}_{\text{urine}}}{dt} = \text{DAPEX}
\end{equation*}


\subsection{Pharmacodynamics Model}
\label{sec:results_pharmacodynamic_model}

The pharmacodynamic model describes how urinary glucose excretion (UGE) is affected by dapagliflozin. UGE depends on the renal threshold for glucose (RTG), defined as the plasma glucose concentration at which renal reabsorption becomes saturated~\cite{Devineni2012}. Basal RTG is determined by fasting plasma glucose (FPG) and reduced by dapagliflozin:

\begin{equation*}
\text{RTG}_{\text{fpg}} = \text{RTG}_{\text{base}} + \text{RTG}_{\text{m, fpg}} \cdot (\text{glc}_{\text{ext}} - fpg_{\text{healthy}})
\end{equation*}

\begin{equation*}
\text{RTG}_{\text{delta}} = \text{RTG}_{\text{fpg}} \cdot \text{RTG}_{\text{max inhibition}} 
\end{equation*}

\begin{equation*}
\text{RTG} = \text{RTG}_{\text{fpg}} - \text{RTG}_{\text{delta}} \cdot \frac{\text{dap}_{\text{ext}}^{\text{RTG}_{\gamma}}}{\text{RTG}_{\text{E50}}^{\text{RTG}_{\gamma}} + \text{dap}^{\text{RTG}_{\gamma}}}
\end{equation*}

Above the RTG, excess glucose that cannot be reabsorbed is excreted in the urine, resulting in increased UGE. Glucose excretion (GLCEX) in this range depends on the glomerular filtration rate (GFR), which governs plasma glucose filtration by the kidneys. Below the RTG, no glucose is excreted.  

GFR depends on renal status and is scaled by the parameter f\textsubscript{renal\_function}, with 1 representing normal and values below 1 reduced renal function.

\begin{equation*}
\text{GFR} = f_{\text{renal\_function}} \cdot \text{GFR}_{\text{healthy}}
\end{equation*}

\begin{equation*}
\text{GLCEX} = 
\begin{cases}
  \frac{\text{GFR}}{\text{cf}_{\text{ml/l}}} \cdot (\text{glc}_{\text{ext}} - \text{RTG}) & \text{if } \text{glc}_{\text{ext}} > RTG \\
  0~\text{mmole/min} & \text{if } \text{glc}_{\text{ext}} \leq RTG
\end{cases}
\end{equation*}

The plasma glucose concentration glc\textsubscript{ext} was assumed to be constant but varied with subject status, with diabetic patients having higher values than healthy subjects.

The change in urinary glucose is determined via the following differential equation:

\begin{equation*}
\frac{d~glc_{urine}}{dt} = GLCEX    
\end{equation*}

The cumulative amount of glucose in the urine, i.e., the UGE, is calculated from the amount of glucose in the urine via:

\begin{equation*}
\text{UGE} = \frac{\text{glc}_{\text{urine}} \cdot M_{\text{rglc}}}{\text{cf}_{\text{mg/g}}}
\end{equation*}

\section{Parameter Optimization}\label{sec:parameter_opt}

\subsection{Optimal Parameters (Tab.~\ref{tab:parameter_fitting_PK}--~\ref{tab:parameter_fitting_PD})}

\FloatBarrier

\begin{table}[ht!]
\centering
\caption{\textbf{Optimized parameters for the dapagliflozin pharmacokinetic model.} Lower (LB) and upper (UB) bounds applied during parameter optimization.}
\label{tab:optimized_parameters_PBPK}
\footnotesize
\begin{tabular}{lllcll}
\hline
\textbf{Parameter name} & \textbf{Description} & \textbf{Value} & \textbf{Unit} & \textbf{LB} & \textbf{UB} \\
\hline
\texttt{ftissue\_dap} & Tissue blood flow rate for DAP & 0.01 & l/min & 0.01 & 100\\
\texttt{Kp\_dap} & Tissue-to-plasma partition coefficient & 25.517 & - & 1 & 50\\
\texttt{DAP2D3G\_Vmax} & Liver metabolism of DAP to D3G & 0.01992 & mmol/min/l & 0.001 & 100\\
\texttt{KI\_\_f\_DAP2D3G} & Renal DAP2D3G activity relative to liver & 10.0 & -  & 0.1 & 10\\
\texttt{KI\_\_DAPEX\_k} & Renal excretion rate of DAP & 0.01815 & 1/min  & 0.0001 & 10\\
\texttt{KI\_\_D3GEX\_k} & Renal excretion rate of D3G & 0.45036 & 1/min  & 0.1 & 10\\
\texttt{GU\_\_Ka\_dis\_dap} & Dissolution rate of DAP in GI tract & 0.84842 & 1/hr & 0.001 & 100\\
\texttt{GU\_\_DAPABS\_k} & Absorption rate of DAP in GI tract & 0.05946 & 1/min  & $1 \times 10^{-5}$ & 10\\
\hline
\end{tabular}
\label{tab:parameter_fitting_PK}
\end{table}


\begin{table}[ht!]
\centering
\caption{\textbf{Optimized parameters for the dapagliflozin pharmacodynamic model.} Lower (LB) and upper (UB) bounds applied during parameter optimization.}
\label{tab:optimized_parameters_PBPD}
\footnotesize
\begin{tabular}{lllcll}
\hline
\textbf{Parameter name} & \textbf{Description} & \textbf{Value} & \textbf{Unit}  & \textbf{LB} & \textbf{UB} \\
\hline
\texttt{KI\_\_RTG\_E50} & \parbox[t]{5cm}{Half-maximal effect concentration of DAP on RTG} & $6.49 \times 10^{-6}$ & mM & $1 \times 10^{-6}$ & 0.1\\
\texttt{KI\_\_RTG\_base} & baseline RTG & 8.00 & mM & 8 & 14\\
\texttt{KI\_\_RTG\_gamma} & hill coefficient reduction in RTG & 1.036 & mM & 1 & 5\\
\texttt{KI\_\_RTG\_max\_inhibition} & RTG maximum inhibition & 0.70673 & – & 0.2 & 1.0\\
\texttt{KI\_\_RTG\_m\_fpg} & FPG effect on RTG & 1.2533 & – & 0.2 & 3\\
\hline
\end{tabular}
\label{tab:parameter_fitting_PD}
\end{table}

\FloatBarrier

\subsection{Parameter Optimization Results (Fig.~\ref{fig:fitting})}

\FloatBarrier

\begin{figure}[H]
    \centering
    \includegraphics[width=0.9\linewidth]{Figures/FigS05_fitting.png}
    \caption{\textbf{Optimization Performance.} Goodness-of-fit (predicted vs. observed intravenous data) and error convergence (cost vs. optimization step) for pharmacokinetic (\textbf{A}, \textbf{C}) and pharmacodynamic (\textbf{B}, \textbf{D}) parameter sets.}
    \label{fig:fitting}
\end{figure}

\FloatBarrier

\section{Simulations}\label{sec:simulations}
\FloatBarrier

\subsection{Boulton2013 (Fig.~\ref{fig:Boulton2013})}
\begin{figure}[H]
    \centering
    \includegraphics[width=0.7\linewidth]{Figures/FigS06_Boulton2013_Fig1.png}
    \caption{\textbf{Simulation Boulton2013~\cite{Boulton2013}.} Simulated (solid lines) versus observed (dashed lines with squares)  dapagliflozin plasma concentrations after a 10 mg single oral dose or 80 $\mu$g IV injection in healthy volunteers.}
    \label{fig:Boulton2013}
\end{figure}

\subsection{Cho2021 (Fig.~\ref{fig:Cho2021})}
\begin{figure}[H]
    \centering
    \includegraphics[width=0.4\linewidth]{Figures/FigS07_Cho2021_Fig6.png}
    \caption{\textbf{Simulation Cho2021~\cite{Cho2021}.} Simulated (solid lines) versus observed (dashed lines with squares and SDs)  dapagliflozin plasma concentrations after a 10 mg single oral dose (reference or test) in healthy volunteers.}
    \label{fig:Cho2021}
\end{figure}

\subsection{FDAMB102006 (Fig.~\ref{fig:FDAMB102006})}
\begin{figure}[H]
    \centering
    \includegraphics[width=0.7\linewidth]{Figures/FigS08_FDAMB102006_Tab11.png}
    \caption{\textbf{Simulation FDAMB102006~\cite{FDAMB102006}.} Simulated (solid lines) versus observed (dashed lines with squares and SDs)  dapagliflozin, D3G and total urinary and fecal excretion after a 50 mg single oral dose in healthy volunteers.}
    \label{fig:FDAMB102006}
\end{figure}

\subsection{Hwang2022a (Fig.~\ref{fig:Hwang2022a})}
\begin{figure}[H]
    \centering
    \includegraphics[width=0.4\linewidth]{Figures/FigS09_Hwang2022a_Fig2.png}
    \caption{\textbf{Simulation Hwang2022a~\cite{Hwang2022a}.} Simulated (solid lines) versus observed (dashed lines with symbols)  dapagliflozin plasma concentrations after a 10 mg single oral dose in healthy volunteers with different ABCB1 genotypes.}
    \label{fig:Hwang2022a}
\end{figure}

\subsection{Imamura2013 (Fig.~\ref{fig:Imamura2013})}
\begin{figure}[H]
    \centering
    \includegraphics[width=0.4\linewidth]{Figures/FigS10_Imamura2013_Fig2.png}
    \caption{\textbf{Simulation Imamura2013~\cite{Imamura2013}.} Simulated (solid lines) versus observed (dashed lines with squares and SDs)  dapagliflozin plasma concentrations after a 10 mg single oral dose (alone or in combination with voglibose) in healthy volunteers. Error bars represent ±SD (n=22).}
    \label{fig:Imamura2013}
\end{figure}

\subsection{Jang2020 (Fig.~\ref{fig:Jang2020})}
\begin{figure}[H]
    \centering
    \includegraphics[width=0.4\linewidth]{Figures/FigS11_Jang2020_Fig2.png}
    \caption{\textbf{Simulation Jang2020~\cite{Jang2020}.} Simulated (solid lines) versus observed (dashed lines with squares and SDs)  dapagliflozin plasma concentrations after a 10 mg single oral dose (alone, or in combination with lobeglitazone) in healthy volunteers. Error bars represent ±SD (n=16).}
    \label{fig:Jang2020}
\end{figure}

\subsection{Kasichayanula2011c (Fig.~\ref{fig:Kasichayanula2011c})}
\begin{figure}[H]
    \centering
    \includegraphics[width=1.0\linewidth]{Figures/FigS12_Kasichayanula2011c_Fig3.png}
    \caption{\textbf{Simulation Kasichayanula2011c~\cite{Kasichayanula2011c}.} Simulated (solid lines) versus observed (dashed lines with squares and SDs)  dapagliflozin plasma concentrations after a 50 mg single oral dose (alone, or in combination with metformin, pioglitazone or glimepiride) in healthy volunteers.}
    \label{fig:Kasichayanula2011c}
\end{figure}

\subsection{Kasichayanula2012 (Fig.~\ref{fig:Kasichayanula2012})}
\begin{figure}[H]
    \centering
    \includegraphics[width=0.4\linewidth]{Figures/FigS13_Kasichayanula2012_Fig2.png}
    \caption{\textbf{Simulation Kasichayanula2012~\cite{Kasichayanula2012}.} Simulated (solid lines) versus observed (dashed lines with squares and SDs)  dapagliflozin plasma concentrations after a 20 mg single oral dose (alone, or in combination with simvastatin or valsartan) in healthy volunteers.}
    \label{fig:Kasichayanula2012}
\end{figure}

\subsection{Kasichayanula2013a (Fig.~\ref{fig:Kasichayanula2013a})}
\begin{figure}[H]
    \centering
    \includegraphics[width=0.7\linewidth]{Figures/FigS14_Kasichayanula2013a_Fig1.png}
    \caption{\textbf{Simulation Kasichayanula2013a~\cite{Kasichayanula2013a}.} Simulated (solid lines) versus observed (dashed lines with squares and SDs)  dapagliflozin and D3G plasma concentrations and fecal excretion after a 10 mg single oral dose (alone, or in combination with rifampin or mefenamic acid) in healthy volunteers.}
    \label{fig:Kasichayanula2013a}
\end{figure}

\subsection{Khomitskaya2018 (Fig.~\ref{fig:Khomitskaya2018})}
\begin{figure}[H]
    \centering
    \includegraphics[width=0.4\linewidth]{Figures/FigS15_Khomitskaya2018_Fig2.png}
    \caption{\textbf{Simulation Khomitskaya2018~\cite{Khomitskaya2018}.} Simulated (solid lines) versus observed (dashed lines with squares and SDs)  dapagliflozin plasma concentrations after a 10 mg single oral dose (alone, or in combination with metformin) in healthy volunteers.}    
    \label{fig:Khomitskaya2018}
\end{figure}

\subsection{Kim2023 (Fig.~\ref{fig:Kim2023})}
\begin{figure}[H]
    \centering
    \includegraphics[width=0.7\linewidth]{Figures/FigS16_Kim2023_Fig2_S2.png}
    \caption{\textbf{Simulation Kim2023~\cite{Kim2023}.} Simulated (solid lines) versus observed (dashed lines with squares and SDs)  dapagliflozin plasma concentrations after a 10 mg single oral dose (alone, or in combination with evogliptin) in healthy volunteers.} 
    \label{fig:Kim2023}
\end{figure}

\subsection{Kim2023a (Fig.~\ref{fig:Kim2023a})}
\begin{figure}[H]
    \centering
    \includegraphics[width=0.4\linewidth]{Figures/FigS17_Kim2023a_Fig2.png}
    \caption{\textbf{Simulation Kim2023a~\cite{Kim2023a}.} Simulated (solid lines) versus observed (dashed lines with squares and SDs)  dapagliflozin plasma concentrations after a 10 mg single oral dose (dapagliflozin or dapagliflozin formate) in healthy volunteers.} 
    \label{fig:Kim2023a}
\end{figure}

\subsection{Obermeier2010 (Fig.~\ref{fig:Obermeier2010})}
\begin{figure}[H]
    \centering
    \includegraphics[width=0.4\linewidth]{Figures/FigS18_Obermeier2010_Fig6.png}
    \caption{\textbf{Simulation Obermeier2010~\cite{Obermeier2010}.} Simulated (solid lines) versus observed (dashed lines with squares)  dapagliflozin plasma concentrations after a 10 mg single oral dose (dapagliflozin or dapagliflozin formate) in healthy volunteers.} 
    \label{fig:Obermeier2010}
\end{figure}

\subsection{Sha2015 (Fig.~\ref{fig:Sha2015})}
\begin{figure}[H]
    \centering
    \includegraphics[width=1.0\linewidth]{Figures/FigS19_Sha2015.png}
    \caption{\textbf{Simulation Sha2015~\cite{Sha2015}.} Simulated (solid lines) versus observed (dashed lines with squares and SDs)  dapagliflozin plasma concentrations, UGE and RTG after a 10 mg single oral dose (dapagliflozin or dapagliflozin formate) in healthy volunteers.} 
    \label{fig:Sha2015}
\end{figure}


\subsection{vanderAartvanderBeek2020 (Fig.~\ref{fig:vanderAartvanderBeek2020})}
\begin{figure}[H]
    \centering
    \includegraphics[width=0.4\linewidth]{Figures/FigS20_vanderAartvanderBeek2020_Fig3.png}
    \caption{\textbf{Simulation vanderAartvanderBeek2020~\cite{vanderAartvanderBeek2020}.} Simulated (solid lines) versus observed (dashed lines with symbols)  dapagliflozin plasma concentrations after a 10 mg single oral dose in healthy volunteers.} 
    \label{fig:vanderAartvanderBeek2020}
\end{figure}

\subsection{Glucose Dependency (Fig.~\ref{fig:GlucoseDependency_pd})}
% Glucose
\begin{figure}[H]
\centering
\includegraphics[width=1.0\textwidth]{Figures/FigS21_glucose_dependency.png}
\caption{\textbf{Effect of plasma glucose on pharmacokinetics and pharmacodynamics of dapagliflozin.}  
\textbf{A)} Pharmacokinetic time courses of dapagliflozin and D3G in plasma, urine, and feces at 0 mg or 10 mg dose across plasma glucose concentrations of 3--15 mM. 
\textbf{B)} Pharmacodynamic time courses at 0 mg or 10 mg dose show the effect of plasma glucose (3--15 mM) on RTG and UGE, as well as exposure-response relationships between dapagliflozin plasma concentrations, RTG, glucose excretion, and UGE.}
\label{fig:GlucoseDependency_pd}
\end{figure}

\FloatBarrier

\section{Sensitivity Analysis}\label{sec:simulations}

\begin{figure}[H]
    \centering
    \includegraphics[width=0.9\linewidth]{Figures/FigS22_local_sensitivity.png}
    \caption{\textbf{Local sensitivity analysis.} Heatmap of normalized local sensitivities showing the effect of individual model parameters on pharmacokinetic and pharmacodynamic readouts. Sensitivities were computed using a symmetric midpoint perturbation with a ±1\% change in each parameter and normalized to the parameter change. Blue indicates a positive sensitivity (increase in the output with increasing parameter value), while red indicates a negative sensitivity (decrease in the output). Parameters were hierarchically clustered using the single linkage method. Numerical sensitivity values are annotated only for entries with an absolute value $\ge$ 0.1; values below this cutoff are shown without text annotations.}
    \label{fig:fitting}
\end{figure}


\FloatBarrier

% %%%%%%%%%%%%%%%%%%%%%%%%%%%%%%%%%%%%%%%%%%
\newpage
\reftitle{References}
\bibliography{dapagliflozin_manuscript}

% %%%%%%%%%%%%%%%%%%%%%%%%%%%%%%%%%%%%%%%%%%


\end{document}
