# Supplementary material for: A Physiologically Based Pharmacokinetic and Pharmacodynamic (PBPK/PD) Model of Dapagliflozin in Type 2 Diabetes Mellitus: The Effect of Dosing, Hepatorenal Impairment, and Food
Source: Pharmaceutics. 2026 Feb 26;18(3):287. doi: 10.3390/pharmaceutics18030287 (PMC13028959; doi:10.3390/pharmaceutics18030287)
Supplement: Supplementary file 1 [file pharmaceutics-18-00287-s001.zip › pharmaceutics-4014872-supplementary.aux]

\relax 
\providecommand{\transparent@use}[1]{}
\providecommand*\new@tpo@label[2]{}
\providecommand\hyper@newdestlabel[2]{}
\providecommand\HyperFirstAtBeginDocument{\AtBeginDocument}
\HyperFirstAtBeginDocument{\ifx\hyper@anchor\@undefined
\global\let\oldnewlabel\newlabel
\gdef\newlabel#1#2{\newlabelxx{#1}#2}
\gdef\newlabelxx#1#2#3#4#5#6{\oldnewlabel{#1}{{#2}{#3}}}
\AtEndDocument{\ifx\hyper@anchor\@undefined
\let\newlabel\oldnewlabel
\fi}
\fi}
\global\let\hyper@last\relax 
\gdef\HyperFirstAtBeginDocument#1{#1}
\providecommand\HyField@AuxAddToFields[1]{}
\providecommand\HyField@AuxAddToCoFields[2]{}
\bibstyle{Definitions/mdpi}
\newmarginnote{note.1.1}{{1}{10945661sp}}
\citation{Balazki2018}
\citation{Busse2019}
\citation{Callegari2021}
\citation{Guo2025}
\citation{Jo2021}
\citation{Maurer2011}
\citation{Mori2016}
\citation{Shah2021}
\citation{Shahidehpour2024}
\citation{Sokolov2019}
\citation{vanderAartvanderBeek2021}
\citation{VanDerWalt2013}
\citation{Yao2023}
\@writefile{toc}{\contentsline {section}{\numberline {S1}Published Dapagliflozin Models (Tab.\nobreakspace  {}\ref {tab:computational_models_overview})}{2}{section.1}\protected@file@percent }
\providecommand*\caption@xref[2]{\@setref\relax\@undefined{#1}}
\newlabel{tab:computational_models_overview}{{\caption@xref {tab:computational_models_overview}{ on input line 140}}{2}{}{table.caption.2}{}}
\newlabel{tab:computational_models_overview@cref}{{}{[1][2][]2}}
\@writefile{lot}{\contentsline {table}{\numberline {S1}{\ignorespaces \scriptsize  {\textbf  {Summary of published computational models for dapagliflozin.} Overview of published computational models including model type, software/platform, reproducibility criteria (open software, open model, open code, open data, reproducibility, FAIR, longterm storage), resources, clinical data sources, and model scope.}\relax }}{2}{table.caption.2}\protected@file@percent }
\@writefile{toc}{\contentsline {section}{\numberline {S2}Prisma Workflow (Fig.\nobreakspace  {}\ref {fig:prisma_workflow})}{3}{section.2}\protected@file@percent }
\@writefile{lof}{\contentsline {figure}{\numberline {S1}{\ignorespaces \textbf  {PRISMA flow diagram.} Overview of the literature search and data selection process used to establish the dapagliflozin dataset in this work. Studies were identified through PubMed, PKPDAI, and manual searches. Application of the predefined eligibility criteria resulted in 28 included studies. The complete Zotero literature library is publicly available at \href  {https://www.zotero.org/groups/6355063/dapagliflozin-model/library}{https://www.zotero.org/groups/6355063/dapagliflozin-model/library}.\relax }}{3}{figure.caption.3}\protected@file@percent }
\newlabel{fig:prisma_workflow}{{S1}{3}{\textbf {PRISMA flow diagram.} Overview of the literature search and data selection process used to establish the dapagliflozin dataset in this work. Studies were identified through PubMed, PKPDAI, and manual searches. Application of the predefined eligibility criteria resulted in 28 included studies. The complete Zotero literature library is publicly available at \href {https://www.zotero.org/groups/6355063/dapagliflozin-model/library}{https://www.zotero.org/groups/6355063/dapagliflozin-model/library}.\relax }{figure.caption.3}{}}
\newlabel{fig:prisma_workflow@cref}{{[figure][1][]S1}{[1][3][]3}}
\@writefile{toc}{\contentsline {section}{\numberline {S3}Submodel Visualizations (Fig.\nobreakspace  {}\ref {fig:intestine}--\ref {fig:kidney})}{3}{section.3}\protected@file@percent }
\@writefile{lof}{\contentsline {figure}{\numberline {S2}{\ignorespaces \textbf  {SBML graph of the intestine model of dapagliflozin.} After oral administration, dapagliflozin is dissolved in the stomach and enters the intestine. A large fraction of the dose (84\%) is absorbed and enters the plasma, the remainder (16\%) is excreted in the feces. Food intake can change the absorption rate in the model.\relax }}{3}{figure.caption.4}\protected@file@percent }
\newlabel{fig:intestine}{{S2}{3}{\textbf {SBML graph of the intestine model of dapagliflozin.} After oral administration, dapagliflozin is dissolved in the stomach and enters the intestine. A large fraction of the dose (84\%) is absorbed and enters the plasma, the remainder (16\%) is excreted in the feces. Food intake can change the absorption rate in the model.\relax }{figure.caption.4}{}}
\newlabel{fig:intestine@cref}{{[figure][2][]S2}{[1][3][]3}}
\citation{dapagliflozin-model-v0.9.8}
\@writefile{lof}{\contentsline {figure}{\numberline {S3}{\ignorespaces \textbf  {SBML graph of the liver model of dapagliflozin.} Dapagliflozin in the plasma of the liver is imported into hepatic tissue via organic anion transporter 3 (OAT3). Within the liver, it undergoes conversion to D3G via UGT1A9. The resulting D3G is then exported into plasma.\relax }}{4}{figure.caption.5}\protected@file@percent }
\newlabel{fig:liver}{{S3}{4}{\textbf {SBML graph of the liver model of dapagliflozin.} Dapagliflozin in the plasma of the liver is imported into hepatic tissue via organic anion transporter 3 (OAT3). Within the liver, it undergoes conversion to D3G via UGT1A9. The resulting D3G is then exported into plasma.\relax }{figure.caption.5}{}}
\newlabel{fig:liver@cref}{{[figure][3][]S3}{[1][3][]4}}
\@writefile{lof}{\contentsline {figure}{\numberline {S4}{\ignorespaces \textbf  {SBML graph of the kidney model of dapagliflozin.} Plasma glucose is filtered in the kidney and partly reabsorbed, with the remaining fraction excreted into the urine. Dapagliflozin is imported into renal tissue, where a portion is excreted unchanged into the urine. In the kidney, dapagliflozin is also metabolized to D3G via UGT1A9. D3G in plasma is imported into renal tissue and subsequently excreted in the urine.\relax }}{4}{figure.caption.6}\protected@file@percent }
\newlabel{fig:kidney}{{S4}{4}{\textbf {SBML graph of the kidney model of dapagliflozin.} Plasma glucose is filtered in the kidney and partly reabsorbed, with the remaining fraction excreted into the urine. Dapagliflozin is imported into renal tissue, where a portion is excreted unchanged into the urine. In the kidney, dapagliflozin is also metabolized to D3G via UGT1A9. D3G in plasma is imported into renal tissue and subsequently excreted in the urine.\relax }{figure.caption.6}{}}
\newlabel{fig:kidney@cref}{{[figure][4][]S4}{[1][4][]4}}
\@writefile{toc}{\contentsline {section}{\numberline {S4}Model Equations}{4}{section.4}\protected@file@percent }
\newlabel{sec:model_equations}{{S4}{4}{Model Equations}{section.4}{}}
\newlabel{sec:model_equations@cref}{{[section][4][]S4}{[1][4][]4}}
\@writefile{toc}{\contentsline {subsection}{\numberline {S4.1}Intestine Model}{4}{subsection.4.1}\protected@file@percent }
\newlabel{subsec:intestine_model}{{S4.1}{4}{Intestine Model}{subsection.4.1}{}}
\newlabel{subsec:intestine_model@cref}{{[subsection][1][4]S4.1}{[1][4][]4}}
\citation{FDA2013}
\citation{FDA2013}
\@writefile{toc}{\contentsline {subsection}{\numberline {S4.2}Liver Model}{5}{subsection.4.2}\protected@file@percent }
\newlabel{subsec:liver_model}{{S4.2}{5}{Liver Model}{subsection.4.2}{}}
\newlabel{subsec:liver_model@cref}{{[subsection][2][4]S4.2}{[1][5][]5}}
\@writefile{toc}{\contentsline {subsection}{\numberline {S4.3}Kidney Model}{5}{subsection.4.3}\protected@file@percent }
\newlabel{subsec:kidney_model}{{S4.3}{5}{Kidney Model}{subsection.4.3}{}}
\newlabel{subsec:kidney_model@cref}{{[subsection][3][4]S4.3}{[1][5][]5}}
\citation{Devineni2012}
\@writefile{toc}{\contentsline {subsection}{\numberline {S4.4}Pharmacodynamics Model}{6}{subsection.4.4}\protected@file@percent }
\newlabel{sec:results_pharmacodynamic_model}{{S4.4}{6}{Pharmacodynamics Model}{subsection.4.4}{}}
\newlabel{sec:results_pharmacodynamic_model@cref}{{[subsection][4][4]S4.4}{[1][6][]6}}
\@writefile{toc}{\contentsline {section}{\numberline {S5}Parameter Optimization}{7}{section.5}\protected@file@percent }
\newlabel{sec:parameter_opt}{{S5}{7}{Parameter Optimization}{section.5}{}}
\newlabel{sec:parameter_opt@cref}{{[section][5][]S5}{[1][7][]7}}
\@writefile{toc}{\contentsline {subsection}{\numberline {S5.1}Optimal Parameters (Tab.\nobreakspace  {}\ref {tab:parameter_fitting_PK}--\nobreakspace  {}\ref {tab:parameter_fitting_PD})}{7}{subsection.5.1}\protected@file@percent }
\@writefile{lot}{\contentsline {table}{\numberline {S2}{\ignorespaces \textbf  {Optimized parameters for the dapagliflozin pharmacokinetic model.} Lower (LB) and upper (UB) bounds applied during parameter optimization.\relax }}{7}{table.caption.7}\protected@file@percent }
\newlabel{tab:optimized_parameters_PBPK}{{S2}{7}{\textbf {Optimized parameters for the dapagliflozin pharmacokinetic model.} Lower (LB) and upper (UB) bounds applied during parameter optimization.\relax }{table.caption.7}{}}
\newlabel{tab:optimized_parameters_PBPK@cref}{{[table][2][]S2}{[1][7][]7}}
\newlabel{tab:parameter_fitting_PK}{{S2}{7}{\textbf {Optimized parameters for the dapagliflozin pharmacokinetic model.} Lower (LB) and upper (UB) bounds applied during parameter optimization.\relax }{table.caption.7}{}}
\newlabel{tab:parameter_fitting_PK@cref}{{[table][2][]S2}{[1][7][]7}}
\@writefile{lot}{\contentsline {table}{\numberline {S3}{\ignorespaces \textbf  {Optimized parameters for the dapagliflozin pharmacodynamic model.} Lower (LB) and upper (UB) bounds applied during parameter optimization.\relax }}{7}{table.caption.8}\protected@file@percent }
\newlabel{tab:optimized_parameters_PBPD}{{S3}{7}{\textbf {Optimized parameters for the dapagliflozin pharmacodynamic model.} Lower (LB) and upper (UB) bounds applied during parameter optimization.\relax }{table.caption.8}{}}
\newlabel{tab:optimized_parameters_PBPD@cref}{{[table][3][]S3}{[1][7][]7}}
\newlabel{tab:parameter_fitting_PD}{{S3}{7}{\textbf {Optimized parameters for the dapagliflozin pharmacodynamic model.} Lower (LB) and upper (UB) bounds applied during parameter optimization.\relax }{table.caption.8}{}}
\newlabel{tab:parameter_fitting_PD@cref}{{[table][3][]S3}{[1][7][]7}}
\citation{Boulton2013}
\citation{Cho2021}
\@writefile{toc}{\contentsline {subsection}{\numberline {S5.2}Parameter Optimization Results (Fig.\nobreakspace  {}\ref {fig:fitting})}{8}{subsection.5.2}\protected@file@percent }
\@writefile{lof}{\contentsline {figure}{\numberline {S5}{\ignorespaces \textbf  {Optimization Performance.} Goodness-of-fit (predicted vs. observed intravenous data) and error convergence (cost vs. optimization step) for pharmacokinetic (\textbf  {A}, \textbf  {C}) and pharmacodynamic (\textbf  {B}, \textbf  {D}) parameter sets.\relax }}{8}{figure.caption.9}\protected@file@percent }
\newlabel{fig:fitting}{{S5}{8}{\textbf {Optimization Performance.} Goodness-of-fit (predicted vs. observed intravenous data) and error convergence (cost vs. optimization step) for pharmacokinetic (\textbf {A}, \textbf {C}) and pharmacodynamic (\textbf {B}, \textbf {D}) parameter sets.\relax }{figure.caption.9}{}}
\newlabel{fig:fitting@cref}{{[figure][5][]S5}{[1][7][]8}}
\@writefile{toc}{\contentsline {section}{\numberline {S6}Simulations}{8}{section.6}\protected@file@percent }
\newlabel{sec:simulations}{{S6}{8}{Simulations}{section.6}{}}
\newlabel{sec:simulations@cref}{{[section][6][]S6}{[1][8][]8}}
\@writefile{toc}{\contentsline {subsection}{\numberline {S6.1}Boulton2013 (Fig.\nobreakspace  {}\ref {fig:Boulton2013})}{8}{subsection.6.1}\protected@file@percent }
\@writefile{lof}{\contentsline {figure}{\numberline {S6}{\ignorespaces \textbf  {Simulation Boulton2013\nobreakspace  {}\cite  {Boulton2013}.} Simulated (solid lines) versus observed (dashed lines with squares) dapagliflozin plasma concentrations after a 10 mg single oral dose or 80 $\mu $g IV injection in healthy volunteers.\relax }}{8}{figure.caption.10}\protected@file@percent }
\newlabel{fig:Boulton2013}{{S6}{8}{\textbf {Simulation Boulton2013~\cite {Boulton2013}.} Simulated (solid lines) versus observed (dashed lines with squares) dapagliflozin plasma concentrations after a 10 mg single oral dose or 80 $\mu $g IV injection in healthy volunteers.\relax }{figure.caption.10}{}}
\newlabel{fig:Boulton2013@cref}{{[figure][6][]S6}{[1][8][]8}}
\citation{FDAMB102006}
\citation{Hwang2022a}
\citation{Imamura2013}
\@writefile{toc}{\contentsline {subsection}{\numberline {S6.2}Cho2021 (Fig.\nobreakspace  {}\ref {fig:Cho2021})}{9}{subsection.6.2}\protected@file@percent }
\@writefile{lof}{\contentsline {figure}{\numberline {S7}{\ignorespaces \textbf  {Simulation Cho2021\nobreakspace  {}\cite  {Cho2021}.} Simulated (solid lines) versus observed (dashed lines with squares and SDs) dapagliflozin plasma concentrations after a 10 mg single oral dose (reference or test) in healthy volunteers.\relax }}{9}{figure.caption.11}\protected@file@percent }
\newlabel{fig:Cho2021}{{S7}{9}{\textbf {Simulation Cho2021~\cite {Cho2021}.} Simulated (solid lines) versus observed (dashed lines with squares and SDs) dapagliflozin plasma concentrations after a 10 mg single oral dose (reference or test) in healthy volunteers.\relax }{figure.caption.11}{}}
\newlabel{fig:Cho2021@cref}{{[figure][7][]S7}{[1][8][]9}}
\@writefile{toc}{\contentsline {subsection}{\numberline {S6.3}FDAMB102006 (Fig.\nobreakspace  {}\ref {fig:FDAMB102006})}{9}{subsection.6.3}\protected@file@percent }
\@writefile{lof}{\contentsline {figure}{\numberline {S8}{\ignorespaces \textbf  {Simulation FDAMB102006\nobreakspace  {}\cite  {FDAMB102006}.} Simulated (solid lines) versus observed (dashed lines with squares and SDs) dapagliflozin, D3G and total urinary and fecal excretion after a 50 mg single oral dose in healthy volunteers.\relax }}{9}{figure.caption.12}\protected@file@percent }
\newlabel{fig:FDAMB102006}{{S8}{9}{\textbf {Simulation FDAMB102006~\cite {FDAMB102006}.} Simulated (solid lines) versus observed (dashed lines with squares and SDs) dapagliflozin, D3G and total urinary and fecal excretion after a 50 mg single oral dose in healthy volunteers.\relax }{figure.caption.12}{}}
\newlabel{fig:FDAMB102006@cref}{{[figure][8][]S8}{[1][9][]9}}
\@writefile{toc}{\contentsline {subsection}{\numberline {S6.4}Hwang2022a (Fig.\nobreakspace  {}\ref {fig:Hwang2022a})}{9}{subsection.6.4}\protected@file@percent }
\@writefile{lof}{\contentsline {figure}{\numberline {S9}{\ignorespaces \textbf  {Simulation Hwang2022a\nobreakspace  {}\cite  {Hwang2022a}.} Simulated (solid lines) versus observed (dashed lines with symbols) dapagliflozin plasma concentrations after a 10 mg single oral dose in healthy volunteers with different ABCB1 genotypes.\relax }}{9}{figure.caption.13}\protected@file@percent }
\newlabel{fig:Hwang2022a}{{S9}{9}{\textbf {Simulation Hwang2022a~\cite {Hwang2022a}.} Simulated (solid lines) versus observed (dashed lines with symbols) dapagliflozin plasma concentrations after a 10 mg single oral dose in healthy volunteers with different ABCB1 genotypes.\relax }{figure.caption.13}{}}
\newlabel{fig:Hwang2022a@cref}{{[figure][9][]S9}{[1][9][]9}}
\citation{Jang2020}
\citation{Kasichayanula2011c}
\citation{Kasichayanula2012}
\@writefile{toc}{\contentsline {subsection}{\numberline {S6.5}Imamura2013 (Fig.\nobreakspace  {}\ref {fig:Imamura2013})}{10}{subsection.6.5}\protected@file@percent }
\@writefile{lof}{\contentsline {figure}{\numberline {S10}{\ignorespaces \textbf  {Simulation Imamura2013\nobreakspace  {}\cite  {Imamura2013}.} Simulated (solid lines) versus observed (dashed lines with squares and SDs) dapagliflozin plasma concentrations after a 10 mg single oral dose (alone or in combination with voglibose) in healthy volunteers. Error bars represent ±SD (n=22).\relax }}{10}{figure.caption.14}\protected@file@percent }
\newlabel{fig:Imamura2013}{{S10}{10}{\textbf {Simulation Imamura2013~\cite {Imamura2013}.} Simulated (solid lines) versus observed (dashed lines with squares and SDs) dapagliflozin plasma concentrations after a 10 mg single oral dose (alone or in combination with voglibose) in healthy volunteers. Error bars represent ±SD (n=22).\relax }{figure.caption.14}{}}
\newlabel{fig:Imamura2013@cref}{{[figure][10][]S10}{[1][9][]10}}
\@writefile{toc}{\contentsline {subsection}{\numberline {S6.6}Jang2020 (Fig.\nobreakspace  {}\ref {fig:Jang2020})}{10}{subsection.6.6}\protected@file@percent }
\@writefile{lof}{\contentsline {figure}{\numberline {S11}{\ignorespaces \textbf  {Simulation Jang2020\nobreakspace  {}\cite  {Jang2020}.} Simulated (solid lines) versus observed (dashed lines with squares and SDs) dapagliflozin plasma concentrations after a 10 mg single oral dose (alone, or in combination with lobeglitazone) in healthy volunteers. Error bars represent ±SD (n=16).\relax }}{10}{figure.caption.15}\protected@file@percent }
\newlabel{fig:Jang2020}{{S11}{10}{\textbf {Simulation Jang2020~\cite {Jang2020}.} Simulated (solid lines) versus observed (dashed lines with squares and SDs) dapagliflozin plasma concentrations after a 10 mg single oral dose (alone, or in combination with lobeglitazone) in healthy volunteers. Error bars represent ±SD (n=16).\relax }{figure.caption.15}{}}
\newlabel{fig:Jang2020@cref}{{[figure][11][]S11}{[1][10][]10}}
\@writefile{toc}{\contentsline {subsection}{\numberline {S6.7}Kasichayanula2011c (Fig.\nobreakspace  {}\ref {fig:Kasichayanula2011c})}{10}{subsection.6.7}\protected@file@percent }
\@writefile{lof}{\contentsline {figure}{\numberline {S12}{\ignorespaces \textbf  {Simulation Kasichayanula2011c\nobreakspace  {}\cite  {Kasichayanula2011c}.} Simulated (solid lines) versus observed (dashed lines with squares and SDs) dapagliflozin plasma concentrations after a 50 mg single oral dose (alone, or in combination with metformin, pioglitazone or glimepiride) in healthy volunteers.\relax }}{10}{figure.caption.16}\protected@file@percent }
\newlabel{fig:Kasichayanula2011c}{{S12}{10}{\textbf {Simulation Kasichayanula2011c~\cite {Kasichayanula2011c}.} Simulated (solid lines) versus observed (dashed lines with squares and SDs) dapagliflozin plasma concentrations after a 50 mg single oral dose (alone, or in combination with metformin, pioglitazone or glimepiride) in healthy volunteers.\relax }{figure.caption.16}{}}
\newlabel{fig:Kasichayanula2011c@cref}{{[figure][12][]S12}{[1][10][]10}}
\citation{Kasichayanula2013a}
\citation{Khomitskaya2018}
\citation{Kim2023}
\@writefile{toc}{\contentsline {subsection}{\numberline {S6.8}Kasichayanula2012 (Fig.\nobreakspace  {}\ref {fig:Kasichayanula2012})}{11}{subsection.6.8}\protected@file@percent }
\@writefile{lof}{\contentsline {figure}{\numberline {S13}{\ignorespaces \textbf  {Simulation Kasichayanula2012\nobreakspace  {}\cite  {Kasichayanula2012}.} Simulated (solid lines) versus observed (dashed lines with squares and SDs) dapagliflozin plasma concentrations after a 20 mg single oral dose (alone, or in combination with simvastatin or valsartan) in healthy volunteers.\relax }}{11}{figure.caption.17}\protected@file@percent }
\newlabel{fig:Kasichayanula2012}{{S13}{11}{\textbf {Simulation Kasichayanula2012~\cite {Kasichayanula2012}.} Simulated (solid lines) versus observed (dashed lines with squares and SDs) dapagliflozin plasma concentrations after a 20 mg single oral dose (alone, or in combination with simvastatin or valsartan) in healthy volunteers.\relax }{figure.caption.17}{}}
\newlabel{fig:Kasichayanula2012@cref}{{[figure][13][]S13}{[1][10][]11}}
\@writefile{toc}{\contentsline {subsection}{\numberline {S6.9}Kasichayanula2013a (Fig.\nobreakspace  {}\ref {fig:Kasichayanula2013a})}{11}{subsection.6.9}\protected@file@percent }
\@writefile{lof}{\contentsline {figure}{\numberline {S14}{\ignorespaces \textbf  {Simulation Kasichayanula2013a\nobreakspace  {}\cite  {Kasichayanula2013a}.} Simulated (solid lines) versus observed (dashed lines with squares and SDs) dapagliflozin and D3G plasma concentrations and fecal excretion after a 10 mg single oral dose (alone, or in combination with rifampin or mefenamic acid) in healthy volunteers.\relax }}{11}{figure.caption.18}\protected@file@percent }
\newlabel{fig:Kasichayanula2013a}{{S14}{11}{\textbf {Simulation Kasichayanula2013a~\cite {Kasichayanula2013a}.} Simulated (solid lines) versus observed (dashed lines with squares and SDs) dapagliflozin and D3G plasma concentrations and fecal excretion after a 10 mg single oral dose (alone, or in combination with rifampin or mefenamic acid) in healthy volunteers.\relax }{figure.caption.18}{}}
\newlabel{fig:Kasichayanula2013a@cref}{{[figure][14][]S14}{[1][11][]11}}
\@writefile{toc}{\contentsline {subsection}{\numberline {S6.10}Khomitskaya2018 (Fig.\nobreakspace  {}\ref {fig:Khomitskaya2018})}{11}{subsection.6.10}\protected@file@percent }
\@writefile{lof}{\contentsline {figure}{\numberline {S15}{\ignorespaces \textbf  {Simulation Khomitskaya2018\nobreakspace  {}\cite  {Khomitskaya2018}.} Simulated (solid lines) versus observed (dashed lines with squares and SDs) dapagliflozin plasma concentrations after a 10 mg single oral dose (alone, or in combination with metformin) in healthy volunteers.\relax }}{11}{figure.caption.19}\protected@file@percent }
\newlabel{fig:Khomitskaya2018}{{S15}{11}{\textbf {Simulation Khomitskaya2018~\cite {Khomitskaya2018}.} Simulated (solid lines) versus observed (dashed lines with squares and SDs) dapagliflozin plasma concentrations after a 10 mg single oral dose (alone, or in combination with metformin) in healthy volunteers.\relax }{figure.caption.19}{}}
\newlabel{fig:Khomitskaya2018@cref}{{[figure][15][]S15}{[1][11][]11}}
\citation{Kim2023a}
\citation{Obermeier2010}
\citation{Sha2015}
\@writefile{toc}{\contentsline {subsection}{\numberline {S6.11}Kim2023 (Fig.\nobreakspace  {}\ref {fig:Kim2023})}{12}{subsection.6.11}\protected@file@percent }
\@writefile{lof}{\contentsline {figure}{\numberline {S16}{\ignorespaces \textbf  {Simulation Kim2023\nobreakspace  {}\cite  {Kim2023}.} Simulated (solid lines) versus observed (dashed lines with squares and SDs) dapagliflozin plasma concentrations after a 10 mg single oral dose (alone, or in combination with evogliptin) in healthy volunteers.\relax }}{12}{figure.caption.20}\protected@file@percent }
\newlabel{fig:Kim2023}{{S16}{12}{\textbf {Simulation Kim2023~\cite {Kim2023}.} Simulated (solid lines) versus observed (dashed lines with squares and SDs) dapagliflozin plasma concentrations after a 10 mg single oral dose (alone, or in combination with evogliptin) in healthy volunteers.\relax }{figure.caption.20}{}}
\newlabel{fig:Kim2023@cref}{{[figure][16][]S16}{[1][11][]12}}
\@writefile{toc}{\contentsline {subsection}{\numberline {S6.12}Kim2023a (Fig.\nobreakspace  {}\ref {fig:Kim2023a})}{12}{subsection.6.12}\protected@file@percent }
\@writefile{lof}{\contentsline {figure}{\numberline {S17}{\ignorespaces \textbf  {Simulation Kim2023a\nobreakspace  {}\cite  {Kim2023a}.} Simulated (solid lines) versus observed (dashed lines with squares and SDs) dapagliflozin plasma concentrations after a 10 mg single oral dose (dapagliflozin or dapagliflozin formate) in healthy volunteers.\relax }}{12}{figure.caption.21}\protected@file@percent }
\newlabel{fig:Kim2023a}{{S17}{12}{\textbf {Simulation Kim2023a~\cite {Kim2023a}.} Simulated (solid lines) versus observed (dashed lines with squares and SDs) dapagliflozin plasma concentrations after a 10 mg single oral dose (dapagliflozin or dapagliflozin formate) in healthy volunteers.\relax }{figure.caption.21}{}}
\newlabel{fig:Kim2023a@cref}{{[figure][17][]S17}{[1][12][]12}}
\@writefile{toc}{\contentsline {subsection}{\numberline {S6.13}Obermeier2010 (Fig.\nobreakspace  {}\ref {fig:Obermeier2010})}{12}{subsection.6.13}\protected@file@percent }
\@writefile{lof}{\contentsline {figure}{\numberline {S18}{\ignorespaces \textbf  {Simulation Obermeier2010\nobreakspace  {}\cite  {Obermeier2010}.} Simulated (solid lines) versus observed (dashed lines with squares) dapagliflozin plasma concentrations after a 10 mg single oral dose (dapagliflozin or dapagliflozin formate) in healthy volunteers.\relax }}{12}{figure.caption.22}\protected@file@percent }
\newlabel{fig:Obermeier2010}{{S18}{12}{\textbf {Simulation Obermeier2010~\cite {Obermeier2010}.} Simulated (solid lines) versus observed (dashed lines with squares) dapagliflozin plasma concentrations after a 10 mg single oral dose (dapagliflozin or dapagliflozin formate) in healthy volunteers.\relax }{figure.caption.22}{}}
\newlabel{fig:Obermeier2010@cref}{{[figure][18][]S18}{[1][12][]12}}
\citation{vanderAartvanderBeek2020}
\@writefile{toc}{\contentsline {subsection}{\numberline {S6.14}Sha2015 (Fig.\nobreakspace  {}\ref {fig:Sha2015})}{13}{subsection.6.14}\protected@file@percent }
\@writefile{lof}{\contentsline {figure}{\numberline {S19}{\ignorespaces \textbf  {Simulation Sha2015\nobreakspace  {}\cite  {Sha2015}.} Simulated (solid lines) versus observed (dashed lines with squares and SDs) dapagliflozin plasma concentrations, UGE and RTG after a 10 mg single oral dose (dapagliflozin or dapagliflozin formate) in healthy volunteers.\relax }}{13}{figure.caption.23}\protected@file@percent }
\newlabel{fig:Sha2015}{{S19}{13}{\textbf {Simulation Sha2015~\cite {Sha2015}.} Simulated (solid lines) versus observed (dashed lines with squares and SDs) dapagliflozin plasma concentrations, UGE and RTG after a 10 mg single oral dose (dapagliflozin or dapagliflozin formate) in healthy volunteers.\relax }{figure.caption.23}{}}
\newlabel{fig:Sha2015@cref}{{[figure][19][]S19}{[1][12][]13}}
\@writefile{toc}{\contentsline {subsection}{\numberline {S6.15}vanderAartvanderBeek2020 (Fig.\nobreakspace  {}\ref {fig:vanderAartvanderBeek2020})}{13}{subsection.6.15}\protected@file@percent }
\@writefile{lof}{\contentsline {figure}{\numberline {S20}{\ignorespaces \textbf  {Simulation vanderAartvanderBeek2020\nobreakspace  {}\cite  {vanderAartvanderBeek2020}.} Simulated (solid lines) versus observed (dashed lines with symbols) dapagliflozin plasma concentrations after a 10 mg single oral dose in healthy volunteers.\relax }}{13}{figure.caption.24}\protected@file@percent }
\newlabel{fig:vanderAartvanderBeek2020}{{S20}{13}{\textbf {Simulation vanderAartvanderBeek2020~\cite {vanderAartvanderBeek2020}.} Simulated (solid lines) versus observed (dashed lines with symbols) dapagliflozin plasma concentrations after a 10 mg single oral dose in healthy volunteers.\relax }{figure.caption.24}{}}
\newlabel{fig:vanderAartvanderBeek2020@cref}{{[figure][20][]S20}{[1][13][]13}}
\@writefile{toc}{\contentsline {subsection}{\numberline {S6.16}Glucose Dependency (Fig.\nobreakspace  {}\ref {fig:GlucoseDependency_pd})}{13}{subsection.6.16}\protected@file@percent }
\@writefile{lof}{\contentsline {figure}{\numberline {S21}{\ignorespaces \textbf  {Effect of plasma glucose on pharmacokinetics and pharmacodynamics of dapagliflozin.} \textbf  {A)} Pharmacokinetic time courses of dapagliflozin and D3G in plasma, urine, and feces at 0 mg or 10 mg dose across plasma glucose concentrations of 3--15 mM. \textbf  {B)} Pharmacodynamic time courses at 0 mg or 10 mg dose show the effect of plasma glucose (3--15 mM) on RTG and UGE, as well as exposure-response relationships between dapagliflozin plasma concentrations, RTG, glucose excretion, and UGE.\relax }}{13}{figure.caption.25}\protected@file@percent }
\newlabel{fig:GlucoseDependency_pd}{{S21}{13}{\textbf {Effect of plasma glucose on pharmacokinetics and pharmacodynamics of dapagliflozin.} \textbf {A)} Pharmacokinetic time courses of dapagliflozin and D3G in plasma, urine, and feces at 0 mg or 10 mg dose across plasma glucose concentrations of 3--15 mM. \textbf {B)} Pharmacodynamic time courses at 0 mg or 10 mg dose show the effect of plasma glucose (3--15 mM) on RTG and UGE, as well as exposure-response relationships between dapagliflozin plasma concentrations, RTG, glucose excretion, and UGE.\relax }{figure.caption.25}{}}
\newlabel{fig:GlucoseDependency_pd@cref}{{[figure][21][]S21}{[1][13][]13}}
\@writefile{toc}{\contentsline {section}{\numberline {S7}Sensitivity Analysis}{14}{section.7}\protected@file@percent }
\newlabel{sec:simulations}{{S7}{14}{Sensitivity Analysis}{section.7}{}}
\newlabel{sec:simulations@cref}{{[section][7][]S7}{[1][13][]14}}
\@writefile{lof}{\contentsline {figure}{\numberline {S22}{\ignorespaces \textbf  {Local sensitivity analysis.} Heatmap of normalized local sensitivities showing the effect of individual model parameters on pharmacokinetic and pharmacodynamic readouts. Sensitivities were computed using a symmetric midpoint perturbation with a ±1\% change in each parameter and normalized to the parameter change. Blue indicates a positive sensitivity (increase in the output with increasing parameter value), while red indicates a negative sensitivity (decrease in the output). Parameters were hierarchically clustered using the single linkage method. Numerical sensitivity values are annotated only for entries with an absolute value $\ge $ 0.1; values below this cutoff are shown without text annotations.\relax }}{14}{figure.caption.26}\protected@file@percent }
\newlabel{fig:fitting}{{S22}{14}{\textbf {Local sensitivity analysis.} Heatmap of normalized local sensitivities showing the effect of individual model parameters on pharmacokinetic and pharmacodynamic readouts. Sensitivities were computed using a symmetric midpoint perturbation with a ±1\% change in each parameter and normalized to the parameter change. Blue indicates a positive sensitivity (increase in the output with increasing parameter value), while red indicates a negative sensitivity (decrease in the output). Parameters were hierarchically clustered using the single linkage method. Numerical sensitivity values are annotated only for entries with an absolute value $\ge $ 0.1; values below this cutoff are shown without text annotations.\relax }{figure.caption.26}{}}
\newlabel{fig:fitting@cref}{{[figure][22][]S22}{[1][13][]14}}
\bibdata{dapagliflozin_manuscript}
\newlabel{LastPage}{{}{14}{}{page.14}{}}
\xdef\lastpage@lastpage{14}
\xdef\lastpage@lastpageHy{14}
\gdef\svg@ink@ver@settings{{\m@ne }{inkscape}{\m@ne }}
\gdef \@abspage@last{14}
