# Supplementary material for: A Physiologically Based Pharmacokinetic and Pharmacodynamic (PBPK/PD) Model of Dapagliflozin in Type 2 Diabetes Mellitus: The Effect of Dosing, Hepatorenal Impairment, and Food
Source: Pharmaceutics. 2026 Feb 26;18(3):287. doi: 10.3390/pharmaceutics18030287 (PMC13028959; doi:10.3390/pharmaceutics18030287)
Supplement: Supplementary file 1 [file pharmaceutics-18-00287-s001.zip › pharmaceutics-4014872-supplementary.out]

\BOOKMARK [1][]{section.1}{\376\377\000P\000u\000b\000l\000i\000s\000h\000e\000d\000\040\000D\000a\000p\000a\000g\000l\000i\000f\000l\000o\000z\000i\000n\000\040\000M\000o\000d\000e\000l\000s\000\040\000\050\000T\000a\000b\000.\000\040\000S\0001\000\051}{}% 1
\BOOKMARK [1][]{section.2}{\376\377\000P\000r\000i\000s\000m\000a\000\040\000W\000o\000r\000k\000f\000l\000o\000w\000\040\000\050\000F\000i\000g\000.\000\040\000S\0001\000\051}{}% 2
\BOOKMARK [1][]{section.3}{\376\377\000S\000u\000b\000m\000o\000d\000e\000l\000\040\000V\000i\000s\000u\000a\000l\000i\000z\000a\000t\000i\000o\000n\000s\000\040\000\050\000F\000i\000g\000.\000\040\000S\0002\040\023\000S\0004\000\051}{}% 3
\BOOKMARK [1][]{section.4}{\376\377\000M\000o\000d\000e\000l\000\040\000E\000q\000u\000a\000t\000i\000o\000n\000s}{}% 4
\BOOKMARK [2][]{subsection.4.1}{\376\377\000I\000n\000t\000e\000s\000t\000i\000n\000e\000\040\000M\000o\000d\000e\000l}{section.4}% 5
\BOOKMARK [2][]{subsection.4.2}{\376\377\000L\000i\000v\000e\000r\000\040\000M\000o\000d\000e\000l}{section.4}% 6
\BOOKMARK [2][]{subsection.4.3}{\376\377\000K\000i\000d\000n\000e\000y\000\040\000M\000o\000d\000e\000l}{section.4}% 7
\BOOKMARK [2][]{subsection.4.4}{\376\377\000P\000h\000a\000r\000m\000a\000c\000o\000d\000y\000n\000a\000m\000i\000c\000s\000\040\000M\000o\000d\000e\000l}{section.4}% 8
\BOOKMARK [1][]{section.5}{\376\377\000P\000a\000r\000a\000m\000e\000t\000e\000r\000\040\000O\000p\000t\000i\000m\000i\000z\000a\000t\000i\000o\000n}{}% 9
\BOOKMARK [2][]{subsection.5.1}{\376\377\000O\000p\000t\000i\000m\000a\000l\000\040\000P\000a\000r\000a\000m\000e\000t\000e\000r\000s\000\040\000\050\000T\000a\000b\000.\000\040\000S\0002\040\023\000\040\000S\0003\000\051}{section.5}% 10
\BOOKMARK [2][]{subsection.5.2}{\376\377\000P\000a\000r\000a\000m\000e\000t\000e\000r\000\040\000O\000p\000t\000i\000m\000i\000z\000a\000t\000i\000o\000n\000\040\000R\000e\000s\000u\000l\000t\000s\000\040\000\050\000F\000i\000g\000.\000\040\000S\0002\0002\000\051}{section.5}% 11
\BOOKMARK [1][]{section.6}{\376\377\000S\000i\000m\000u\000l\000a\000t\000i\000o\000n\000s}{}% 12
\BOOKMARK [2][]{subsection.6.1}{\376\377\000B\000o\000u\000l\000t\000o\000n\0002\0000\0001\0003\000\040\000\050\000F\000i\000g\000.\000\040\000S\0006\000\051}{section.6}% 13
\BOOKMARK [2][]{subsection.6.2}{\376\377\000C\000h\000o\0002\0000\0002\0001\000\040\000\050\000F\000i\000g\000.\000\040\000S\0007\000\051}{section.6}% 14
\BOOKMARK [2][]{subsection.6.3}{\376\377\000F\000D\000A\000M\000B\0001\0000\0002\0000\0000\0006\000\040\000\050\000F\000i\000g\000.\000\040\000S\0008\000\051}{section.6}% 15
\BOOKMARK [2][]{subsection.6.4}{\376\377\000H\000w\000a\000n\000g\0002\0000\0002\0002\000a\000\040\000\050\000F\000i\000g\000.\000\040\000S\0009\000\051}{section.6}% 16
\BOOKMARK [2][]{subsection.6.5}{\376\377\000I\000m\000a\000m\000u\000r\000a\0002\0000\0001\0003\000\040\000\050\000F\000i\000g\000.\000\040\000S\0001\0000\000\051}{section.6}% 17
\BOOKMARK [2][]{subsection.6.6}{\376\377\000J\000a\000n\000g\0002\0000\0002\0000\000\040\000\050\000F\000i\000g\000.\000\040\000S\0001\0001\000\051}{section.6}% 18
\BOOKMARK [2][]{subsection.6.7}{\376\377\000K\000a\000s\000i\000c\000h\000a\000y\000a\000n\000u\000l\000a\0002\0000\0001\0001\000c\000\040\000\050\000F\000i\000g\000.\000\040\000S\0001\0002\000\051}{section.6}% 19
\BOOKMARK [2][]{subsection.6.8}{\376\377\000K\000a\000s\000i\000c\000h\000a\000y\000a\000n\000u\000l\000a\0002\0000\0001\0002\000\040\000\050\000F\000i\000g\000.\000\040\000S\0001\0003\000\051}{section.6}% 20
\BOOKMARK [2][]{subsection.6.9}{\376\377\000K\000a\000s\000i\000c\000h\000a\000y\000a\000n\000u\000l\000a\0002\0000\0001\0003\000a\000\040\000\050\000F\000i\000g\000.\000\040\000S\0001\0004\000\051}{section.6}% 21
\BOOKMARK [2][]{subsection.6.10}{\376\377\000K\000h\000o\000m\000i\000t\000s\000k\000a\000y\000a\0002\0000\0001\0008\000\040\000\050\000F\000i\000g\000.\000\040\000S\0001\0005\000\051}{section.6}% 22
\BOOKMARK [2][]{subsection.6.11}{\376\377\000K\000i\000m\0002\0000\0002\0003\000\040\000\050\000F\000i\000g\000.\000\040\000S\0001\0006\000\051}{section.6}% 23
\BOOKMARK [2][]{subsection.6.12}{\376\377\000K\000i\000m\0002\0000\0002\0003\000a\000\040\000\050\000F\000i\000g\000.\000\040\000S\0001\0007\000\051}{section.6}% 24
\BOOKMARK [2][]{subsection.6.13}{\376\377\000O\000b\000e\000r\000m\000e\000i\000e\000r\0002\0000\0001\0000\000\040\000\050\000F\000i\000g\000.\000\040\000S\0001\0008\000\051}{section.6}% 25
\BOOKMARK [2][]{subsection.6.14}{\376\377\000S\000h\000a\0002\0000\0001\0005\000\040\000\050\000F\000i\000g\000.\000\040\000S\0001\0009\000\051}{section.6}% 26
\BOOKMARK [2][]{subsection.6.15}{\376\377\000v\000a\000n\000d\000e\000r\000A\000a\000r\000t\000v\000a\000n\000d\000e\000r\000B\000e\000e\000k\0002\0000\0002\0000\000\040\000\050\000F\000i\000g\000.\000\040\000S\0002\0000\000\051}{section.6}% 27
\BOOKMARK [2][]{subsection.6.16}{\376\377\000G\000l\000u\000c\000o\000s\000e\000\040\000D\000e\000p\000e\000n\000d\000e\000n\000c\000y\000\040\000\050\000F\000i\000g\000.\000\040\000S\0002\0001\000\051}{section.6}% 28
\BOOKMARK [1][]{section.7}{\376\377\000S\000e\000n\000s\000i\000t\000i\000v\000i\000t\000y\000\040\000A\000n\000a\000l\000y\000s\000i\000s}{}% 29
