# Supplementary material for: A Physiologically Based Pharmacokinetic and Pharmacodynamic (PBPK/PD) Model of Dapagliflozin in Type 2 Diabetes Mellitus: The Effect of Dosing, Hepatorenal Impairment, and Food
Source: Pharmaceutics. 2026 Feb 26;18(3):287. doi: 10.3390/pharmaceutics18030287 (PMC13028959; doi:10.3390/pharmaceutics18030287)
Supplement: Supplementary file 1 [file pharmaceutics-18-00287-s001.zip › pharmaceutics-4014872-supplementary.toc]

\contentsline {section}{\numberline {S1}Published Dapagliflozin Models (Tab.\nobreakspace {}\ref {tab:computational_models_overview})}{2}{section.1}%
\contentsline {section}{\numberline {S2}Prisma Workflow (Fig.\nobreakspace {}\ref {fig:prisma_workflow})}{3}{section.2}%
\contentsline {section}{\numberline {S3}Submodel Visualizations (Fig.\nobreakspace {}\ref {fig:intestine}--\ref {fig:kidney})}{3}{section.3}%
\contentsline {section}{\numberline {S4}Model Equations}{4}{section.4}%
\contentsline {subsection}{\numberline {S4.1}Intestine Model}{4}{subsection.4.1}%
\contentsline {subsection}{\numberline {S4.2}Liver Model}{5}{subsection.4.2}%
\contentsline {subsection}{\numberline {S4.3}Kidney Model}{5}{subsection.4.3}%
\contentsline {subsection}{\numberline {S4.4}Pharmacodynamics Model}{6}{subsection.4.4}%
\contentsline {section}{\numberline {S5}Parameter Optimization}{7}{section.5}%
\contentsline {subsection}{\numberline {S5.1}Optimal Parameters (Tab.\nobreakspace {}\ref {tab:parameter_fitting_PK}--\nobreakspace {}\ref {tab:parameter_fitting_PD})}{7}{subsection.5.1}%
\contentsline {subsection}{\numberline {S5.2}Parameter Optimization Results (Fig.\nobreakspace {}\ref {fig:fitting})}{8}{subsection.5.2}%
\contentsline {section}{\numberline {S6}Simulations}{8}{section.6}%
\contentsline {subsection}{\numberline {S6.1}Boulton2013 (Fig.\nobreakspace {}\ref {fig:Boulton2013})}{8}{subsection.6.1}%
\contentsline {subsection}{\numberline {S6.2}Cho2021 (Fig.\nobreakspace {}\ref {fig:Cho2021})}{9}{subsection.6.2}%
\contentsline {subsection}{\numberline {S6.3}FDAMB102006 (Fig.\nobreakspace {}\ref {fig:FDAMB102006})}{9}{subsection.6.3}%
\contentsline {subsection}{\numberline {S6.4}Hwang2022a (Fig.\nobreakspace {}\ref {fig:Hwang2022a})}{9}{subsection.6.4}%
\contentsline {subsection}{\numberline {S6.5}Imamura2013 (Fig.\nobreakspace {}\ref {fig:Imamura2013})}{10}{subsection.6.5}%
\contentsline {subsection}{\numberline {S6.6}Jang2020 (Fig.\nobreakspace {}\ref {fig:Jang2020})}{10}{subsection.6.6}%
\contentsline {subsection}{\numberline {S6.7}Kasichayanula2011c (Fig.\nobreakspace {}\ref {fig:Kasichayanula2011c})}{10}{subsection.6.7}%
\contentsline {subsection}{\numberline {S6.8}Kasichayanula2012 (Fig.\nobreakspace {}\ref {fig:Kasichayanula2012})}{11}{subsection.6.8}%
\contentsline {subsection}{\numberline {S6.9}Kasichayanula2013a (Fig.\nobreakspace {}\ref {fig:Kasichayanula2013a})}{11}{subsection.6.9}%
\contentsline {subsection}{\numberline {S6.10}Khomitskaya2018 (Fig.\nobreakspace {}\ref {fig:Khomitskaya2018})}{11}{subsection.6.10}%
\contentsline {subsection}{\numberline {S6.11}Kim2023 (Fig.\nobreakspace {}\ref {fig:Kim2023})}{12}{subsection.6.11}%
\contentsline {subsection}{\numberline {S6.12}Kim2023a (Fig.\nobreakspace {}\ref {fig:Kim2023a})}{12}{subsection.6.12}%
\contentsline {subsection}{\numberline {S6.13}Obermeier2010 (Fig.\nobreakspace {}\ref {fig:Obermeier2010})}{12}{subsection.6.13}%
\contentsline {subsection}{\numberline {S6.14}Sha2015 (Fig.\nobreakspace {}\ref {fig:Sha2015})}{13}{subsection.6.14}%
\contentsline {subsection}{\numberline {S6.15}vanderAartvanderBeek2020 (Fig.\nobreakspace {}\ref {fig:vanderAartvanderBeek2020})}{13}{subsection.6.15}%
\contentsline {subsection}{\numberline {S6.16}Glucose Dependency (Fig.\nobreakspace {}\ref {fig:GlucoseDependency_pd})}{13}{subsection.6.16}%
\contentsline {section}{\numberline {S7}Sensitivity Analysis}{14}{section.7}%
